# Supplementary material for: Climate change worry, awareness, risk appraisal, and pro-environmental behaviors: Are these factors different for individuals with and without chronic diseases?
Source: PLoS One. 2025 Jun 13;20(6):e0325836. doi: 10.1371/journal.pone.0325836 (PMC12165407; doi:10.1371/journal.pone.0325836)
Supplement: S1 File — (XLSX) [file pone.0325836.s001.xlsx]

## Sheet: Data_tot_to_journal22.11.24
no	pre_worry1	pre_worry2	pre_worry3	pre_worry4	pre_worry5	pre_worry6	pre_worry7	pre_worry8	pre_worry9	pre_worry10	pre_clim_expos1	pre_clim_expos2	pre_clim_expos3	pre_assess_air1	pre_assess_air2	pre_assess_air3	pre_assess_air4	pre_assess_air5	pre_assess_air6	pre_self_effic1	pre_self_effic2	pre_self_effic3	pre_self_effic4	pre_self_effic5	pre_self_effic6	pre_self_effic7	pre_self_effic8	pre_self_effic9	pre_collect_effic1	pre_collect_effic2	pre_collect_effic3	pre_collect_effic4	pre_collect_effic5	pre_collect_effic6	pre_beh1	pre_beh2	pre_beh3	pre_beh4	pre_beh5	pre_beh6	pre_beh7	pre_beh8	POST	post_expos_war1	post_expos_war2	post_expos_war3	post_expos_war4	post_chron_tot	post_chron_yn
1	3	2	2	2	3	2	2	2	2	2	1	1	1	4	2	4	2	1	4	2	2	1	1	1	1	1	1	3	4	4	4	4	4	4	3	1	5	5	4	1	3	1		0	0	0	0	0	0
2	3	3	1	4	4	1	1	1	1	3	1	1	1	3	4	4	3	2	1	1	1	1	1	1	4	4	3	3	3	3	3	3	3	3	1	1	3	3	4	1	4	4
3	2	1	1	1	1	3	4	2	2	2	5	5	5	1	5	4	5	3	1	1	2	4	4	4	3	3	3	3	4	4	4	4	4	4	1	1	1	1	1	1	1	1
4	3	2	1	2	3	1	1	2	1	2	2	1	3	4	4	3	3	2	1	4	4	2	3	3	3	2	2	3	5	4	4	5	5	4	1	1	2	5	3	3	2	1
5	3	3	2	2	2	2	2	2	2	2	2	1	2	3	3	4	3	2	5	1	1	2	2	3	2	2	3	3	4	4	5	5	4	3	1	1	1	2	2	3	1	2		0	0	0	0	0	0
6	1	1	1	1	3	1	1	1	1	2	1	1	1	4	3	2	2	2	2	3	3	1	1	1	1	1	4	5	3	4	4	4	5	4	2	1	3	4	4	2	3	3
7	4	4	3	5	5	2	2	5	1	3	2	2	4	4	3	2	3	2	2	3	2	2	2	2	4	4	4	4	4	4	4	4	4	4	1	1	2	3	4	1	3	2		0	0	0	0	1	1
8	3	3	3	4	3	1	2	3	2	3	3	2	2	5	4	4	4	5	4	3	3	3	3	3	4	2	3	3	5	5	5	5	5	5	4	2	5	5	3	4	2	2
9	5	5	5	5	5	2	3	5	3	3	4	4	4	5	5	4	5	4	2	4	3	4	3	4	3	3	3	3	4	4	4	4	4	4	3	3	2	3	5	2	4	1		1	0	0	0	1	1
10	3	2	2	2	3	1	1	2	1	2	3	2	2	4	3	3	3	2	3	4	4	3	3	4	3	3	3	3	4	3	4	3	4	3	1	1	4	4	3	2	4	2		1	0	0	0	2	1
11	3	3	2	3	3	1	2	2	2	2	3	1	2	2	4	4	3	3	2	3	3	3	3	3	3	3	3	3	3	3	3	3	3	3	3	3	3	3	3	3	3	3		0	0	0	0	1	1
12	2	2	3	2	3	1	1	1	1	2	3	2	2	4	4	4	3	3	2	4	4	4	4	4	3	3	3	4	4	4	3	4	5	4	3	1	5	5	2	3	2	1		1	0	0	0	1	1
13	3	3	2	4	4	4	3	3	3	4	3	2	3	5	5	5	4	3	3	3	3	2	2	3	3	2	3	2	4	4	4	4	4	4	2	1	1	2	4	2	2	2		0	0	0	0	0	0
14	4	4	4	4	4	3	3	3	3	4	3	4	4	4	4	4	4	3	3	4	3	4	3	4	3	3	3	2	5	4	4	4	5	5	3	1	4	4	5	1	2	2		1	0	0	0	1	1
15	4	4	3	4	4	2	2	3	2	4	2	1	1	4	3	3	2	2	3	3	3	2	3	3	2	2	3	3	5	5	4	4	4	4	3	1	4	5	5	1	3	1		0	0	0	0	0	0
16	2	2	2	2	4	1	2	2	1	3	1	1	1	3	4	4	4	3	2	2	2	3	3	4	4	4	4	4	5	5	5	5	5	4	1	1	2	3	2	2	2	2
17	1	2	1	2	2	1	1	1	2	2	2	1	2	3	4	4	4	2	3	3	3	1	1	1	2	2	3	3	3	3	3	4	3	3	1	1	1	2	4	2	3	4
18	3	3	1	1	5	1	1	1	1	3	2	1	1	5	4	4	5	5	2	4	4	4	4	4	4	3	3	3	5	5	5	4	5	5	1	1	1	4	4	3	5	2		0	0	0	0	2	1
19	5	4	3	4	4	2	3	3	4	4	3	3	4	5	4	4	4	3	4	2	3	2	2	2	3	2	2	2	4	3	4	4	3	3	2	1	5	5	5	2	2	1		0	0	0	0	1	1
20	4	4	4	4	4	3	2	4	3	5	4	3	4	5	4	4	3	2	3	4	3	4	3	3	4	3	3	3	5	5	5	5	5	3	2	1	1	3	3	2	3	3
21	3	3	4	3	4	3	3	3	3	3	4	4	5	4	4	4	4	3	4	4	4	4	4	4	4	4	4	4	4	4	4	4	4	4	3	3	5	5	5	1	3	1		1	0	0	0	0	0
22	4	3	2	3	4	2	2	3	2	3	1	2	2	4	4	4	4	4	4	4	4	2	1	4	2	1	3	2	4	4	4	4	4	4	2	1	1	1	4	1	5	3
23	4	3	2	3	4	2	2	4	2	4	2	1	2	5	4	4	2	2	2	3	4	3	3	4	3	3	3	3	5	5	5	5	5	5	2	1	4	4	5	2	4	2
24	2	3	3	2	3	2	3	3	3	2	2	3	4	4	3	3	4	2	3	2	3	3	2	2	2	3	4	4	3	3	2	2	3	3	3	3	3	2	2	2	3	3		0	0	0	0	0	0
25	4	4	3	4	4	2	1	3	1	3	2	1	4	2	4	1	4	2	2	3	2	4	2	3	2	2	3	3	4	4	4	4	4	4	3	1	3	3	4	2	3	1		0	0	0	0	0	0
26	4	3	2	4	4	1	1	1	1	4	1	1	1	4	4	4	5	2	2	3	3	3	3	3	2	2	2	2	4	4	3	4	4	4	1	1	2	3	5	2	2	4		0	0	0	0	2	1
27	1	1	2	1	1	1	1	1	1	4	1	2	2	4	1	1	1	1	1	5	5	5	5	5	3	3	5	1	5	4	5	5	5	5	3	1	4	4	3	1	1	1
28	3	3	2	3	3	3	4	3	2	3	3	3	3	4	4	4	2	3	2	3	3	3	3	3	2	2	3	3	3	3	3	4	4	4	3	3	2	3	4	2	4	3		0	0	0	0	0	0
29	3	3	2	3	3	2	2	3	2	4	2	2	2	4	3	3	2	1	3	2	3	2	1	3	4	2	4	3	4	4	4	4	4	4	2	1	2	5	3	1	3	3
30	2	2	1	2	2	1	1	1	1	1	2	1	1	4	1	3	1	1	2	3	4	3	2	2	1	1	1	2	4	4	4	4	4	2	1	1	1	1	3	1	3	2		0	0	0	1	0	0
31	4	1	2	2	3	1	1	1	1	3	3	4	3	4	4	4	1	2	1	2	2	3	3	3	4	4	4	4	4	4	3	4	4	4	1	1	2	3	3	4	4	1
32	5	1	1	3	3	1	1	3	1	1	3	4	4	5	4	4	2	4	2	3	3	3	3	3	2	3	4	5	4	5	3	3	4	5	3	1	2	3	5	5	1	2		1	1	1	0	4	1
33	2	3	1	3	2	1	3	3	1	1	1	1	1	5	2	3	4	1	4	1	1	2	1	3	4	2	3	2	5	4	4	4	5	3	1	1	3	3	1	2	2	2		1	0	0	0	0	0
34	3	3	3	3	3	2	2	3	2	3	4	4	4	4	4	3	2	3	2	2	2	3	2	2	3	2	2	3	4	5	4	5	5	5	3	2	2	3	5	2	4	4		0	1	0	0	0	0
35	5	3	3	3	3	2	3	3	2	2	2	2	2	4	3	3	2	1	2	4	4	4	3	3	3	3	3	3	4	4	4	4	4	4	3	2	4	5	5	1	3	1		1	0	0	0	0	0
36	3	2	3	2	2	1	1	1	1	1	2	1	2	4	4	3	3	2	3	4	3	3	2	3	3	2	3	3	4	4	4	4	5	4	2	1	2	2	1	1	2	2
37	1	2	2	2	2	1	1	1	1	2	1	1	2	3	4	4	4	2	1	3	3	4	2	3	4	4	4	4	4	4	4	4	4	4	2	2	3	3	3	2	4	3		0	0	0	0	0	0
38	2	2	2	3	3	1	1	1	1	2	1	1	1	4	3	3	1	1	3	3	2	2	1	2	4	4	4	4	4	3	4	4	4	3	1	1	1	5	3	1	4	2		0	0	0	0	0	0
39	4	4	3	4	4	2	2	4	2	4	4	4	4	5	5	5	5	3	2	4	4	4	4	4	4	4	4	1	5	5	5	5	5	5	1	1	5	5	5	1	5	2
40	3	2	2	2	2	1	1	1	1	2	1	1	1	4	3	2	3	2	1	2	3	1	1	1	1	1	2	2	4	4	4	4	4	4	1	1	2	3	3	1	3	2		0	0	0	0	0	0
41	5	5	5	5	5	5	5	5	5	5	3	2	4	5	5	5	4	3	5	4	4	4	4	4	4	3	4	3	5	5	5	5	5	5	5	4	3	5	5	5	5	1		0	0	0	0	0	0
42	2	2	1	1	1	1	1	1	1	1	1	1	1	3	3	3	2	1	1	3	2	1	1	1	4	3	3	3	4	4	3	5	5	5	1	1	3	5	4	1	1	1		0	0	0	0	0	0
43	4	3	2	4	4	1	1	3	1	3	1	1	1	5	4	4	2	3	3	3	3	3	2	2	2	2	2	3	4	4	4	4	4	4	3	1	4	5	3	2	2	2		0	0	0	0	3	1
44	3	4	2	4	4	1	2	4	1	3	2	1	2	4	3	3	4	3	3	3	4	1	1	3	1	1	1	2	5	5	5	5	5	5	3	1	3	4	3	5	4	5		0	0	1	0	0	0
45	3	3	2	3	4	1	3	3	3	4	3	2	3	3	3	4	3	2	3	3	3	4	4	3	3	4	3	3	4	4	3	4	4	3	2	1	4	3	3	3	1	2		0	0	0	0	0	0
46	2	2	1	3	2	1	1	1	1	2	1	1	1	4	4	2	3	1	3	1	1	1	1	2	1	1	1	2	4	4	4	4	5	4	1	1	1	1	4	2	4	3
47	3	3	2	3	3	3	3	2	3	3	2	2	2	4	4	4	3	2	3	4	2	2	2	2	2	2	2	2	4	4	4	4	4	4	3	1	3	5	5	5	5	1		0	0	0	0	1	1
48	3	2	1	3	3	1	2	1	1	2	2	2	3	4	4	2	3	2	3	2	1	1	1	1	2	1	2	2	2	2	4	3	4	4	1	1	3	4	3	3	1	1
49	4	4	3	4	4	2	2	3	3	3	3	2	3	4	3	4	4	2	2	2	2	4	4	4	4	3	4	2	3	4	4	4	4	3	1	1	1	5	5	2	4	1
50	1	1	1	1	1	1	1	1	1	1	1	1	1	2	3	4	5	3	1	3	3	3	3	3	4	4	4	4	4	4	4	4	4	4	1	1	1	1	1	1	1	1
51	3	3	2	2	2	1	2	2	1	3	2	2	2	4	5	5	3	3	4	2	2	2	2	2	2	2	3	3	3	2	3	3	3	3	1	1	2	2	3	1	2	3		0	0	0	0	3	1
52	5	4	3	3	3	2	2	4	2	5	2	2	4	5	5	5	4	3	3	3	3	4	3	3	4	4	3	3	5	5	5	5	5	5	4	3	4	4	5	2	2	2		1	1	0	0	1	1
53	4	4	5	5	5	1	2	4	1	4	1	1	4	5	4	4	3	1	1	1	1	1	1	1	1	1	1	1	4	4	5	5	5	5	1	1	4	5	5	5	2	2
54	3	3	3	3	3	3	3	3	3	3	1	1	1	2	4	4	2	4	4	3	3	3	3	3	3	3	3	3	3	3	3	3	3	3	2	2	2	2	2	2	2	2		1	1	1	1	0	0
55	4	3	3	3	2	1	2	3	2	2	3	4	3	2	2	3	3	3	3	4	4	4	4	4	4	4	4	3	4	4	4	4	4	4	3	3	2	3	3	3	2	3		0	0	1	0	1	1
56	2	2	1	1	1	1	1	1	1	1	1	1	1	3	3	3	4	3	3	2	2	2	2	2	2	2	2	2	3	3	3	3	3	3	1	1	2	3	4	3	3	2
57	3	2	2	1	1	1	1	1	1	2	2	1	1	2	2	2	3	1	3	4	4	2	1	4	3	4	3	3	4	4	4	4	5	5	1	1	3	3	2	1	4	3		0	1	0	0	0	0
58	3	3	3	4	4	3	3	3	2	3	3	1	3	4	4	3	4	4	3	3	3	3	3	3	3	3	3	2	4	4	4	3	4	4	1	1	1	1	4	1	4	4
59	4	4	3	4	4	4	4	4	2	5	2	1	4	5	3	4	4	2	4	1	2	1	1	1	3	1	1	2	5	5	5	5	5	5	3	1	2	5	5	2	1	2
60	5	5	4	4	5	2	4	5	3	3	5	5	5	5	5	5	5	2	4	4	4	4	2	3	2	2	3	2	5	5	5	5	5	5	5	4	5	5	5	1	5	1		0	0	0	0	0	0
61	2	1	1	1	1	1	1	1	1	1	1	2	1	4	2	2	3	1	1	1	1	1	1	1	1	1	1	1	3	3	3	3	3	4	1	1	1	3	1	1	4	3
62	3	3	1	5	5	1	2	1	1	1	2	1	3	5	5	5	5	5	4	1	1	1	1	1	1	1	1	1	4	4	1	3	4	3	4	1	5	5	5	1	5	1		0	0	0	0	1	1
63	4	4	4	5	5	2	3	4	3	3	4	3	4	5	4	4	4	4	3	4	4	4	2	3	4	3	4	4	4	3	4	3	3	3	4	3	5	5	1	2	2	1
64	2	3	1	3	3	1	2	3	1	3	2	1	1	3	2	4	2	2	2	1	2	2	1	1	1	2	3	3	5	5	5	5	5	5	1	1	2	3	1	4	4	3
65	2	2	2	3	4	2	2	2	1	2	2	2	3	3	3	3	3	2	2	3	3	2	2	2	3	2	4	4	4	4	4	3	4	3	1	1	1	4	3	3	2	4		0	0	0	0	1	1
66	4	4	3	5	5	2	3	4	2	3	4	2	5	5	4	5	3	2	3	2	2	3	2	2	4	4	4	3	5	5	5	5	5	5	2	1	5	5	4	1	2	1		1	1	0	1	0	0
67	1	1	2	1	1	1	1	1	1	1	1	1	1	4	2	1	1	1	1	5	4	3	1	4	3	3	4	5	4	4	4	4	4	4	2	1	2	3	5	2	2	2		0	0	0	0	2	1
68	4	3	3	3	3	2	2	2	3	3	2	2	2	5	3	4	4	2	4	4	4	3	3	3	4	3	3	3	4	4	2	5	2	5	4	2	5	4	4	5	3	3
69	4	4	4	4	4	4	4	4	3	3	1	1	1	3	2	4	4	1	1	1	1	1	1	1	5	5	5	5	4	4	4	4	4	4	1	1	1	1	1	1	1	1
70	1	1	1	1	1	1	1	1	1	1	1	1	1	2	3	3	2	2	3	4	4	4	4	4	3	3	3	3	3	3	4	4	5	4	1	1	2	3	4	4	4	2
71	2	1	2	2	2	2	2	2	1	1	1	1	1	4	3	4	3	1	4	4	2	4	3	2	2	4	3	3	5	3	4	4	4	2	1	1	2	3	4	2	1	2		0	0	0	0	0	0
72	3	3	2	3	3	3	2	2	2	3	2	3	3	2	3	3	2	3	3	3	3	3	2	3	3	3	3	3	4	3	4	3	4	3	2	1	4	2	2	2	4	3
73	2	2	1	1	3	1	1	2	1	2	1	1	1	5	4	2	1	1	1	2	1	1	1	1	1	1	4	4	4	4	3	4	5	5	1	1	1	2	4	4	4	3		0	0	0	0	0	0
74	3	2	1	3	3	1	1	2	1	3	1	1	2	4	4	3	3	2	4	3	3	2	2	3	3	2	2	2	4	4	4	4	4	3	1	1	2	3	3	1	2	2		0	0	0	0	1	1
75	1	1	1	1	1	1	1	1	1	1	1	1	1	1	1	1	1	1	1	1	1	1	1	1	1	1	1	5	1	1	1	1	1	1	1	1	1	5	1	1	1	3		0	0	0	0	1	1
76	2	3	1	2	3	1	2	1	1	2	1	1	1	4	4	4	2	2	2	2	2	2	2	1	2	1	1	2	3	3	5	5	4	4	1	1	2	3	2	2	3	3		0	0	0	0	0	0
77	2	3	2	2	3	3	3	3	2	2	4	4	3	2	2	3	4	3	3	2	2	3	2	2	2	3	2	3	2	3	3	3	3	3	3	3	4	4	2	4	4	4		0	1	0	0	1	1
78	3	3	3	3	3	3	3	3	3	3	2	2	2	4	4	4	2	4	4	4	4	4	4	4	4	4	4	4	4	4	4	4	4	4	2	2	2	2	2	2	2	2		0	0	0	0	0	0
79	1	1	1	1	1	1	1	1	1	1	1	1	1	2	2	2	4	1	1	2	2	2	2	2	3	3	3	4	4	4	4	4	4	4	1	1	1	4	1	4	2	3		0	0	0	0	0	0
80	4	5	3	5	5	4	3	3	3	3	3	3	5	5	5	5	4	3	4	3	2	2	2	2	2	1	3	2	4	5	5	5	5	5	1	1	1	2	4	1	2	2		0	0	0	0	0	0
81	3	3	3	3	3	1	2	2	2	2	2	2	2	4	3	3	4	1	3	3	3	3	3	3	3	3	3	3	3	3	3	3	3	3	2	1	4	4	4	3	4	3		0	1	0	0	0	0
82	3	3	2	3	3	2	2	3	2	3	1	1	1	4	4	4	3	2	3	2	3	2	2	2	3	3	3	3	4	4	4	3	3	4	1	1	2	5	1	1	3	2
83	3	3	3	3	3	2	2	3	2	3	3	2	2	4	4	3	4	2	3	3	3	3	3	3	3	2	3	3	4	3	4	4	4	4	3	3	3	3	5	2	3	2
84	2	3	3	2	5	1	1	1	3	2	2	1	3	4	3	4	1	5	4	2	2	3	5	4	2	3	2	5	3	1	2	2	3	3	3	4	5	2	3	4	3	2		0	1	1	0	1	1
85	2	2	2	2	2	2	2	2	2	2	1	1	1	1	5	5	4	2	2	1	1	1	1	1	1	1	1	1	1	1	1	1	1	1	1	1	1	1	1	1	1	1		0	0	0	0	0	0
86	2	3	3	3	3	3	3	3	3	3	3	3	3	5	5	5	2	4	4	4	4	4	4	4	4	4	4	3	4	4	4	4	4	4	3	3	1	4	4	4	4	4		1	0	0	0	1	1
87	2	2	2	2	2	1	2	2	2	2	1	1	1	5	4	3	3	2	3	4	2	2	2	2	2	2	2	2	4	3	3	3	3	3	1	1	1	4	3	4	4	4		0	1	0	0	1	1
88	3	2	1	3	3	1	2	1	1	3	1	1	1	5	5	4	4	3	4	4	4	2	3	3	2	2	2	2	5	5	4	4	4	4	1	1	3	3	4	3	3	3		0	0	0	0	1	1
89	1	1	3	3	3	1	1	1	1	1	2	1	2	3	4	3	3	2	3	2	2	2	2	2	2	2	2	2	3	3	3	3	3	3	1	1	1	1	1	1	4	4		0	0	0	0	0	0
90	1	1	1	1	1	1	1	1	1	1	1	2	2	5	2	1	5	1	1	1	1	1	1	1	1	1	1	1	1	1	1	1	1	1	1	1	1	1	1	1	1	1
91	5	5	3	4	4	4	4	5	5	4	3	4	4	5	4	4	5	5	5	4	5	3	4	4	4	3	3	4	4	4	4	3	3	4	5	1	1	1	1	1	5	4		1	1	1	0	0	0
92	4	3	1	3	4	5	5	5	1	5	3	1	1	5	3	4	2	1	1	1	1	1	1	1	2	1	1	1	5	5	5	5	5	5	1	1	1	4	1	1	3	1
93	3	3	3	3	3	3	3	3	3	3	1	1	1	4	2	3	2	1	1	4	4	3	3	4	4	4	4	4	3	3	3	3	3	3	3	3	3	3	3	3	3	3
94	4	4	3	2	4	3	4	4	3	4	3	2	4	5	4	4	2	2	4	3	2	2	2	2	4	3	2	2	4	4	4	4	5	4	1	1	2	3	2	2	4	3		0	0	0	0	0	0
95	4	5	5	3	4	2	3	4	3	4	4	3	2	4	3	4	3	4	2	3	2	4	1	3	4	3	4	2	2	4	2	5	5	4	3	1	5	3	4	4	3	2
96	2	2	2	2	2	2	2	2	1	2	2	1	2	4	4	4	2	2	3	2	2	2	2	2	3	2	2	2	4	4	3	4	4	3	1	1	2	5	3	1	4	1		1	0	0	0	2	1
97	3	3	2	4	5	1	1	5	2	4	2	4	4	5	5	5	4	4	2	3	3	3	2	4	4	4	4	3	5	5	4	5	5	5	3	2	4	5	4	1	3	2		0	0	0	0	0	0
98	5	5	4	3	5	3	1	4	2	3	4	1	1	1	3	4	3	2	4	4	4	4	3	4	2	2	2	2	5	4	4	4	5	5	4	3	4	4	5	5	5	2
99	2	3	2	2	3	2	3	2	2	3	2	2	2	2	3	3	3	3	3	2	2	2	2	2	3	2	2	2	2	2	2	3	3	3	2	3	2	3	2	2	4	3		0	0	0	0	2	1
100	3	3	2	2	3	1	2	2	1	3	2	1	3	5	3	3	3	2	2	4	3	2	2	3	3	2	2	2	4	4	4	3	4	5	1	1	1	3	4	2	1	1		0	0	0	0	0	0
101	2	2	2	2	2	2	2	2	2	2	3	3	3	4	4	4	3	2	2	4	4	4	4	4	4	4	4	3	4	4	4	4	4	4	2	2	2	3	4	1	3	1		0	0	0	0	2	1
102	3	2	2	2	3	3	3	2	1	3	2	2	2	5	2	4	3	2	3	2	2	2	2	1	3	3	3	3	4	4	4	3	4	4	2	1	4	5	3	2	4	4
103	2	2	2	2	2	1	1	1	1	1	1	1	1	4	1	2	4	1	1	3	4	3	2	3	5	4	4	4	3	4	4	4	5	4	1	1	4	4	4	2	3	2		0	0	0	0	0	0
104	3	2	1	2	2	1	1	1	1	1	2	1	1	4	2	1	5	1	1	3	1	1	1	1	2	1	3	4	3	3	3	3	3	3	1	1	2	1	4	3	3	2
105	3	3	2	2	2	1	2	2	1	3	2	3	2	4	4	4	3	3	2	2	3	4	2	3	4	4	3	2	5	5	4	4	5	3	1	1	1	2	1	2	1	3
106	3	3	2	3	4	1	2	3	2	3	1	1	1	4	4	3	4	1	1	2	3	2	2	3	3	2	3	3	4	4	4	4	4	4	1	1	2	3	3	1	3	3
107	2	2	1	3	3	2	1	2	2	2	1	1	1	3	3	3	3	2	3	2	2	2	2	2	2	2	3	3	3	4	4	3	3	3	1	1	5	5	2	2	3	2		0	0	0	0	0	0
108	5	5	3	5	5	1	4	4	3	5	3	3	4	5	5	5	3	3	4	4	2	4	2	3	2	2	3	1	5	4	5	5	5	3	1	1	1	1	4	3	5	2
109	3	2	1	2	3	1	1	1	1	2	3	1	1	5	4	3	3	2	4	2	3	3	1	2	2	2	2	3	4	4	4	4	4	5	1	1	2	5	4	3	1	3		0	0	0	0	1	1
110	3	2	1	2	2	1	1	2	1	1	1	1	1	2	3	2	3	2	2	4	3	2	3	3	4	4	4	3	3	3	4	3	3	2	2	1	2	4	3	3	3	2		0	0	0	0	0	0
111	4	4	4	4	4	3	3	4	3	3	3	2	2	4	1	1	2	1	1	4	4	4	4	4	4	3	3	4	4	4	4	4	4	4	3	3	4	4	5	5	4	2		0	0	0	0	0	0
112	3	4	2	3	3	2	2	3	3	4	2	2	2	4	4	4	4	3	2	3	3	3	3	3	3	2	2	2	3	3	3	3	3	3	3	1	2	4	3	3	2	2
113	3	3	2	3	4	2	2	2	2	3	4	2	3	5	4	4	3	2	2	3	3	3	3	3	3	2	2	3	4	4	4	4	4	4	1	1	1	1	2	1	3	3
114	3	3	2	2	3	2	2	2	2	3	2	1	2	5	4	4	5	3	1	4	4	4	2	4	5	5	5	3	5	5	5	5	5	5	3	1	4	4	5	1	1	2		0	1	0	0	0	0
115	3	3	2	3	3	1	1	2	1	1	3	3	3	5	4	3	3	3	2	3	3	2	2	2	2	2	2	2	4	4	3	4	3	4	1	1	2	3	3	2	3	1		0	0	0	0	1	1
116	2	2	3	2	2	1	1	2	1	2	2	2	2	5	4	4	4	4	2	3	4	3	2	4	4	4	4	3	4	4	4	4	4	4	2	1	2	2	4	1	4	2		0	0	0	0	0	0
117	4	4	4	4	4	4	4	4	4	4	4	4	4	4	4	4	4	3	3	4	3	3	3	3	3	3	3	3	4	4	4	4	4	4	2	2	2	3	5	4	3	2		0	0	0	0	1	1
118	5	5	4	5	5	3	3	4	2	3	3	3	4	5	5	5	5	5	5	4	1	4	1	4	2	1	1	1	5	5	5	5	5	5	1	1	2	5	5	1	1	1		0	0	0	0	3	1
119	4	5	2	4	4	3	4	4	3	4	4	2	4	5	3	4	2	2	3	4	4	4	4	4	3	3	3	2	5	5	5	5	5	5	3	2	4	5	5	2	3	4		0	0	0	0	0	0
120	2	1	1	2	2	1	1	1	1	1	1	1	1	2	4	4	3	2	2	3	3	4	3	3	2	2	3	4	4	4	4	4	4	4	2	1	2	3	4	4	4	3		1	1	0	0	0	0
121	3	4	4	4	4	1	4	4	2	5	3	2	3	5	5	4	4	1	2	3	3	3	2	3	3	3	2	2	5	5	4	4	4	4	3	1	2	2	2	2	3	3		1	1	1	1	1	1
122	1	1	1	1	1	1	1	1	1	1	1	1	1	3	3	3	3	3	3	1	3	1	1	1	1	1	1	1	4	4	4	4	4	4	1	1	1	1	1	1	1	1
123	3	3	3	3	4	3	3	3	3	3	2	1	2	4	3	4	4	3	4	2	2	2	2	2	2	2	3	2	4	4	4	4	4	4	1	1	4	5	5	2	2	1
124	1	1	2	2	2	1	2	1	1	2	2	1	1	3	3	4	3	1	3	3	4	3	3	4	4	4	4	4	4	4	4	4	4	3	2	1	4	4	4	3	4	2		0	0	0	0	0	0
125	4	4	3	4	4	4	3	4	3	4	3	2	3	4	4	4	4	3	5	2	2	2	2	2	2	2	2	2	4	3	3	3	3	3	2	2	2	2	5	3	2	2
126	3	3	3	3	3	3	3	3	3	3	3	3	3	3	3	3	3	3	3	3	3	3	3	3	3	3	3	3	3	3	3	3	3	3	3	3	3	3	3	3	3	3		0	0	0	0	0	0
127	3	3	3	2	4	1	1	2	1	2	3	2	4	5	4	3	3	3	4	1	3	2	2	2	3	2	4	4	5	5	4	5	5	5	2	1	4	4	3	2	5	2
128	2	2	1	2	2	1	1	1	1	1	1	1	1	4	3	3	2	1	1	2	3	2	2	3	4	4	4	4	4	4	4	4	4	4	1	1	1	2	4	4	4	2		0	0	0	0	0	0
129	3	3	3	3	4	3	3	3	3	3	3	3	3	4	3	4	3	2	3	3	3	3	3	3	3	3	3	3	3	3	3	3	3	3	2	1	3	3	4	1	3	3		1	0	0	0	1	1
130	3	4	3	3	4	2	3	2	1	2	2	1	2	4	4	4	4	3	3	4	3	3	3	3	2	2	3	1	3	3	3	4	4	3	1	1	3	3	3	3	1	2		0	0	0	0	3	1
131	2	2	1	2	5	1	2	1	1	2	1	1	1	4	4	3	3	2	2	1	2	1	1	1	3	1	4	3	4	4	3	3	4	4	1	1	5	5	3	3	3	1		1	1	0	0	0	0
132	1	1	2	1	2	1	3	2	1	1	2	1	1	1	1	1	1	1	1	1	1	1	1	1	1	1	1	1	3	3	3	3	3	3	2	1	1	1	2	2	5	5		0	0	0	0	0	0
133	1	1	1	1	3	1	1	1	1	1	1	1	1	2	2	2	2	1	2	3	3	3	3	3	3	3	2	2	4	4	4	4	4	4	1	1	1	1	3	2	4	2
134	1	1	1	1	1	1	1	1	1	1	1	1	1	4	2	2	3	2	2	4	4	3	3	4	3	2	4	4	3	4	4	4	4	4	1	1	1	3	3	3	3	3
135	2	3	3	3	4	1	1	3	1	3	2	1	1	5	5	5	5	3	3	2	2	2	2	2	2	2	3	2	4	3	3	4	4	4	1	1	1	1	5	1	2	3		0	0	0	0	1	1
136	3	3	3	3	4	1	2	3	1	3	2	1	2	2	3	3	2	3	3	3	3	1	1	1	1	3	2	3	4	3	3	3	4	4	1	1	2	2	4	2	3	2		0	0	0	0	1	1
137	1	1	1	1	2	1	1	1	1	2	1	1	1	4	2	4	2	2	2	2	3	2	2	2	2	1	3	4	4	2	3	4	4	4	1	1	1	1	5	2	3	3		0	0	0	0	0	0
138	1	1	1	3	1	1	1	1	1	3	1	1	1	4	4	4	4	1	1	3	3	3	3	3	3	3	3	3	4	4	4	4	4	4	3	1	3	3	2	4	1	3		0	1	0	1	1	1
139	3	3	5	4	3	4	4	4	3	4	4	2	4	2	4	3	3	4	4	4	4	3	2	3	4	2	2	4	3	4	4	4	5	4	5	3	3	3	5	5	5	3
140	4	4	2	3	5	2	3	4	2	3	2	2	1	4	4	4	3	3	4	2	2	2	2	3	3	3	3	3	4	3	4	4	4	4	1	1	4	4	3	3	3	2		0	0	0	0	1	1
141	4	3	2	3	4	4	3	4	2	3	3	1	3	5	4	4	4	2	2	2	2	2	2	2	2	2	2	2	3	3	3	3	3	3	2	2	2	4	3	2	3	3		0	0	0	0	0	0
142	3	4	3	4	5	3	4	3	2	4	1	1	4	5	3	5	3	2	4	2	2	2	2	2	3	2	2	2	5	4	5	5	5	5	2	1	2	5	5	2	4	1
143	2	2	2	2	2	2	2	2	2	2	1	3	2	4	2	2	2	2	2	2	2	2	2	2	2	2	2	2	2	2	2	2	2	2	2	1	1	3	2	2	3	4		0	0	0	0	0	0
144	3	3	3	4	4	3	2	3	1	2	2	2	2	4	3	3	2	2	2	4	4	3	3	4	4	2	4	3	4	4	4	4	5	5	3	1	3	3	4	1	4	2		0	0	0	0	3	1
145	2	3	2	3	3	1	1	1	1	2	2	1	2	4	4	3	4	4	3	2	2	2	2	2	2	2	3	3	4	4	4	4	4	4	1	1	3	4	2	2	1	1
146	4	2	1	2	3	1	1	1	1	1	1	1	1	5	5	5	5	4	5	1	2	1	1	1	1	1	1	1	5	4	5	5	5	5	1	1	5	5	5	1	3	1		0	0	0	0	1	1
147	3	2	2	2	2	1	1	1	1	2	2	1	1	3	2	2	2	2	2	3	3	2	2	2	2	3	4	4	4	4	4	4	4	4	1	1	2	3	3	3	2	2
148	4	4	3	3	4	2	3	3	1	4	2	2	3	4	4	4	4	2	2	4	3	4	2	3	4	2	3	2	5	5	4	5	5	5	2	2	5	4	3	2	3	2		0	0	0	0	0	0
149	2	1	1	1	1	1	1	1	1	1	1	1	1	3	3	3	2	2	3	2	2	2	2	2	2	2	2	2	3	2	3	3	3	3	2	1	2	3	4	4	4	1
150	4	5	3	4	5	3	4	4	5	3	1	1	1	4	4	4	3	2	2	2	2	1	1	2	4	3	3	1	5	5	5	4	4	4	1	1	3	1	3	2	1	1		0	0	0	1	0	0
151	5	5	5	5	5	5	4	5	5	5	5	5	5	5	5	5	5	5	5	1	5	4	4	5	1	5	2	4	3	5	5	3	1	5	1	5	4	2	5	5	5	3		1	0	0	0	0	0
152	2	2	1	2	2	2	2	2	2	2	2	2	2	4	4	4	4	4	3	3	3	3	3	3	3	2	3	3	4	4	4	4	4	4	2	2	3	2	4	3	4	4		1	1	1	0	3	1
153	3	3	3	3	4	3	2	1	1	3	3	3	3	4	3	4	4	3	3	3	3	3	2	3	4	3	3	2	4	4	4	4	4	2	4	3	4	4	4	2	4	2		0	0	0	0	1	1
154	1	1	1	1	1	1	1	1	1	1	1	1	1	1	1	1	1	1	3	3	1	1	1	1	1	1	5	5	3	3	3	1	1	1	1	1	1	1	3	4	2	2
155	4	4	3	3	4	2	3	3	3	3	2	2	2	2	4	4	2	4	4	3	3	3	3	3	3	3	3	3	4	4	4	4	4	4	2	2	3	4	4	3	4	2		0	0	0	0	2	1
156	2	2	2	3	3	1	2	1	1	1	2	2	2	3	3	2	2	2	1	3	3	2	2	3	2	2	3	3	4	3	3	2	3	3	2	1	1	3	3	2	3	2		0	0	0	0	1	1
157	2	3	2	2	3	2	2	2	2	3	2	2	2	2	2	3	2	2	2	4	3	2	3	3	4	3	3	4	4	4	4	4	4	4	3	1	3	4	4	3	4	2		0	0	0	0	0	0
158	2	3	3	3	3	3	2	2	2	1	2	1	3	3	3	3	3	2	3	1	1	1	1	1	3	2	2	2	5	5	3	5	5	5	1	1	1	3	3	4	4	3		0	1	1	0	0	0
159	3	1	1	3	3	1	2	1	1	1	1	1	1	3	4	4	3	3	1	3	3	3	3	3	3	3	3	1	5	5	5	5	4	3	1	1	5	5	5	1	3	3		1	1	0	0	0	0
160	2	2	2	1	1	1	1	1	1	2	2	2	1	3	2	1	3	1	3	3	3	1	2	3	1	1	3	4	4	3	4	4	4	3	1	1	2	1	2	1	2	2		0	0	0	0	0	0
161	3	3	2	2	3	1	1	3	1	3	2	3	1	4	4	3	4	3	3	2	2	2	2	2	3	2	3	2	3	3	4	4	4	4	1	1	2	4	4	3	3	3		1	1	0	0	2	1
162	2	4	3	3	3	3	3	2	2	4	1	1	1	5	4	4	3	3	3	2	2	3	3	2	3	3	2	3	5	4	3	4	4	4	1	1	5	5	4	3	4	1		0	0	0	0	0	0
163	4	3	3	3	3	3	3	3	2	2	4	4	3	3	3	4	4	5	2	2	3	2	3	2	3	3	3	3	3	3	3	3	2	2	2	2	2	3	3	3	4	2
164	2	1	1	2	2	1	2	1	1	1	2	1	1	2	1	1	2	1	3	1	1	1	1	1	4	1	3	5	5	4	3	3	5	3	1	1	1	4	1	5	2	4
165	4	5	3	5	4	3	4	4	4	5	1	1	2	5	4	4	1	1	1	3	3	3	3	3	3	4	4	4	5	5	5	5	5	5	2	1	3	5	4	2	2	2		0	0	0	0	0	0
166	3	3	2	3	3	1	2	2	1	2	1	1	1	3	3	3	3	2	2	3	3	2	2	2	2	2	2	3	3	3	3	3	3	3	1	1	5	4	5	4	5	2
167	2	2	3	3	3	3	2	2	3	3	2	3	3	4	3	3	3	2	3	3	3	2	2	2	3	3	2	3	3	2	3	3	3	2	2	4	2	2	3	3	2	4
168	1	1	3	2	1	1	1	1	1	1	1	1	1	4	4	4	4	1	1	5	5	3	2	4	1	1	4	3	5	5	5	5	5	5	1	1	5	5	5	1	4	3
169	1	3	3	3	2	1	1	2	1	3	2	1	1	3	3	2	4	2	3	3	2	2	2	3	2	2	3	3	3	3	2	3	4	4	1	1	1	3	3	3	2	1
170	1	2	2	1	2	1	1	1	1	1	2	1	1	2	3	3	3	2	4	2	2	2	2	2	2	2	4	2	3	3	2	4	5	5	1	1	1	2	4	2	1	1
171	2	2	2	2	1	1	1	1	1	1	1	1	1	4	3	3	3	2	3	3	3	2	3	3	2	1	3	3	4	3	3	4	4	4	1	1	1	1	3	1	3	3		1	1	1	1	0	0
172	2	2	1	1	1	1	1	1	1	1	2	2	2	2	1	1	5	1	1	5	5	5	5	5	3	3	5	2	3	3	3	3	3	3	3	1	3	4	4	3	5	2		0	0	0	0	1	1
173	3	2	3	2	3	1	1	2	1	1	1	1	1	4	3	4	3	2	2	2	2	2	2	2	2	2	2	2	4	3	3	3	4	4	1	1	1	4	3	3	2	4
174	3	3	3	3	4	4	3	4	3	3	3	3	3	5	4	3	3	3	4	3	3	3	3	3	3	3	3	3	3	3	3	3	3	3	1	1	1	1	1	1	1	1		0	0	0	0	1	1
175	3	2	1	2	3	1	1	2	1	2	2	1	1	4	3	2	2	1	1	2	2	1	1	1	1	1	3	2	4	4	4	4	4	2	1	1	1	1	3	1	2	3
176	3	3	2	5	5	2	3	2	1	3	4	1	1	5	5	5	4	5	4	1	1	4	4	3	1	1	4	4	5	4	4	5	5	5	1	1	4	5	5	1	4	2		0	0	0	0	4	1
177	3	3	3	3	3	2	2	2	1	2	1	1	2	2	3	4	3	2	3	3	2	3	2	2	3	2	2	2	2	2	3	3	3	3	1	1	1	1	3	3	3	3
178	5	4	4	4	4	3	3	3	2	3	2	2	2	5	4	4	2	1	4	4	4	3	2	2	2	2	2	2	5	4	4	4	4	4	4	2	3	2	4	4	2	2		0	0	0	0	1	1
179	2	2	1	2	2	1	2	1	1	2	2	1	2	4	3	3	3	2	3	2	2	2	2	2	2	2	3	3	3	3	4	3	3	3	1	1	3	4	1	1	3	2
180	2	2	1	3	2	1	2	2	1	2	2	2	2	4	3	2	4	2	4	2	2	2	2	2	3	3	2	2	4	4	4	3	4	4	1	1	1	4	3	2	5	2
181	2	1	1	2	1	1	1	1	1	1	1	1	1	4	1	1	2	1	1	4	4	1	1	1	3	3	3	3	1	1	4	4	1	1	1	1	2	1	3	5	5	5
182	3	3	3	3	4	2	3	3	2	4	3	2	2	5	4	4	4	3	2	3	2	2	2	2	3	2	2	2	4	3	3	4	4	4	2	1	2	2	4	2	3	2		0	1	0	0	0	0
183	3	3	2	2	3	1	1	3	1	2	3	2	3	5	2	3	1	1	1	3	3	2	2	3	2	2	3	3	5	5	4	5	5	5	2	1	5	5	5	1	2	1		0	0	0	0	0	0
184	3	3	3	3	3	3	3	4	3	3	2	4	3	3	4	4	2	3	3	4	4	4	4	5	5	5	5	5	4	4	4	4	4	3	4	3	4	3	3	3	2	4		1	1	0	0	2	1
185	2	2	1	2	2	2	1	1	1	1	1	1	1	4	2	2	2	2	2	2	3	2	2	2	2	2	2	4	3	4	4	3	4	4	2	2	2	2	2	3	4	4		0	0	0	0	2	1
186	2	2	2	2	2	3	2	3	3	3	3	3	3	3	3	3	3	3	3	3	3	3	3	2	3	4	3	2	4	4	3	3	4	3	1	1	3	3	3	3	4	3
187	3	5	3	4	5	1	1	4	3	5	1	1	5	5	4	4	2	1	3	3	3	2	2	3	3	2	4	1	4	4	4	4	4	4	2	1	1	3	4	1	3	1
188	4	3	4	3	3	1	1	1	1	3	1	1	2	2	5	5	3	3	5	3	3	1	2	2	4	4	4	3	4	4	4	4	4	4	1	1	2	3	4	3	4	2		0	1	0	0	0	0
189	3	3	3	3	3	3	3	3	3	3	2	2	2	4	2	2	4	2	2	3	3	3	3	3	3	3	3	3	3	3	3	2	3	3	2	2	2	2	2	2	4	2		0	0	1	0	0	0
190	3	3	3	3	4	2	3	4	2	3	4	2	3	5	5	5	4	4	5	3	3	2	2	2	2	2	2	2	5	2	2	4	4	2	2	2	3	4	4	3	2	2		0	0	0	0	0	0
191	4	4	4	4	4	2	2	4	3	3	3	3	3	1	4	5	4	3	2	4	3	2	3	3	4	3	4	2	4	4	4	4	4	4	3	3	3	4	4	4	2	2		1	1	1	0	0	0
192	2	2	2	2	2	1	1	2	1	1	3	3	2	4	4	2	4	4	2	4	4	4	4	4	4	4	4	4	4	4	4	4	4	4	2	1	2	3	4	2	2	2
193	3	3	2	4	3	2	1	3	1	3	3	2	2	4	4	3	3	2	2	3	3	3	3	3	3	3	3	3	4	4	5	3	4	4	2	1	4	4	3	2	3	2
194	3	3	4	3	3	3	3	3	2	1	3	1	3	5	5	4	5	2	2	3	3	3	3	3	2	3	3	3	5	5	4	4	5	4	1	1	5	3	4	2	4	2
195	4	4	2	4	4	2	3	4	3	3	3	3	3	4	3	4	3	4	4	3	5	4	3	3	3	2	2	4	1	4	3	2	5	5	5	2	3	5	1	4	1	4
196	4	3	2	4	3	1	2	3	1	4	1	1	1	5	4	4	4	2	1	2	2	2	2	2	3	2	2	1	4	5	4	4	4	4	1	1	1	4	4	3	3	3
197	1	1	2	2	2	2	2	2	1	1	2	2	2	5	4	2	5	2	2	4	4	2	2	4	2	2	2	2	4	4	4	4	4	4	2	2	2	3	5	1	5	5
198	2	2	2	2	3	2	3	2	2	2	1	1	1	3	4	2	2	1	2	2	1	1	1	1	1	1	2	2	3	3	3	4	4	4	1	1	1	3	4	1	3	4		0	0	0	0	0	0
199	2	2	2	2	3	3	1	1	1	1	1	1	1	4	4	3	3	3	3	3	3	2	2	2	3	3	2	2	4	4	4	3	4	4	1	1	1	1	1	3	4	3		0	0	0	0	1	1
200	3	3	4	3	2	3	3	2	4	3	2	3	3	4	2	1	4	4	2	3	4	2	2	4	2	4	2	4	3	3	2	4	2	3	3	2	3	4	2	2	5	2		1	1	0	1	0	0
201	5	4	3	4	4	3	2	5	2	4	2	2	4	5	4	4	5	4	4	1	1	1	1	1	1	1	1	1	4	4	4	4	4	4	2	2	3	4	4	4	4	2		0	0	0	0	0	0
202	2	3	3	2	2	1	1	2	3	3	1	1	2	5	3	3	2	1	3	4	3	3	3	3	3	2	3	3	3	4	4	4	4	3	1	1	5	5	5	1	3	2		0	0	0	0	0	0
203	4	3	1	3	3	1	2	2	1	2	1	1	1	4	4	4	2	2	2	4	4	4	4	4	4	4	4	2	4	2	4	4	4	4	3	1	4	4	5	1	4	2
204	4	2	2	3	4	1	2	2	1	3	1	1	2	4	4	4	3	1	1	3	3	4	2	4	5	4	5	2	4	4	4	4	4	4	2	1	4	4	2	3	3	3
205	4	4	3	3	4	1	3	3	2	4	2	1	2	4	3	4	3	1	3	3	3	3	3	3	3	3	3	3	5	4	4	4	4	4	3	2	5	4	4	3	2	3
206	1	3	1	1	1	1	1	1	1	1	1	1	1	3	3	3	1	1	2	2	2	3	1	1	3	2	3	3	3	3	3	3	2	2	1	1	5	5	1	1	3	4		0	0	0	0	0	0
207	2	2	1	1	2	1	1	1	1	1	3	1	1	4	4	3	4	2	2	3	3	2	3	3	3	3	3	3	3	3	4	4	4	4	1	1	4	3	4	1	4	4
208	3	3	2	3	3	1	2	3	1	3	1	1	1	4	4	3	4	3	3	2	2	2	2	2	4	2	3	3	3	3	3	3	3	3	1	1	2	3	3	1	3	3		0	0	0	0	0	0
209	2	1	1	1	1	1	1	1	1	1	1	1	1	5	1	1	5	1	1	1	1	1	1	1	1	1	1	1	1	1	1	1	1	1	1	1	1	1	1	1	1	1
210	3	3	3	3	3	3	3	3	2	4	2	2	3	4	4	4	2	2	2	2	2	3	2	1	1	1	1	1	5	5	5	5	5	5	3	2	2	4	4	1	3	1		0	0	0	0	0	0
211	1	2	1	2	3	1	2	2	2	1	1	1	1	2	2	2	3	2	2	2	2	1	1	1	1	2	4	5	2	3	2	2	2	2	1	1	2	3	3	5	3	3
212	5	5	4	5	4	1	2	4	1	5	1	1	2	5	4	4	4	5	3	3	3	3	2	4	4	1	3	3	5	5	5	5	5	5	1	1	1	4	5	5	5	3		0	1	0	0	1	1
213	1	2	1	2	2	1	1	2	1	1	3	2	1	4	4	2	3	3	4	2	1	1	1	1	1	1	1	1	1	1	1	1	3	3	1	1	1	3	1	1	2	2		0	0	0	0	0	0
214	3	4	2	3	3	3	3	4	3	4	4	1	3	2	4	4	2	2	3	3	4	2	2	3	2	2	2	3	3	4	4	4	4	4	2	2	2	4	4	1	1	4
215	3	3	2	2	2	1	1	2	3	2	2	1	2	3	3	3	4	2	3	3	3	2	3	3	3	3	3	3	4	4	4	4	4	4	2	1	5	5	5	5	5	3		1	0	0	0	0	0
216	3	4	4	4	4	3	4	3	4	4	4	3	3	2	4	5	2	3	4	4	3	3	2	3	4	3	3	4	5	4	5	4	3	3	2	1	2	4	4	2	1	2		0	0	0	0	1	1
217	3	3	3	4	3	2	3	3	2	4	3	3	2	3	3	3	2	3	3	3	4	3	2	3	4	4	4	3	3	4	3	3	4	3	4	3	4	3	3	2	4	4		1	1	1	1	0	0
218	2	2	2	2	2	1	1	1	1	1	1	1	1	3	2	2	2	1	1	3	3	2	1	3	2	1	3	4	4	4	4	4	4	4	1	1	3	3	1	2	3	5		1	1	1	0	0	0
219	1	1	1	1	1	1	1	1	1	1	1	1	1	4	1	1	5	1	1	2	2	2	2	2	2	1	2	3	3	2	3	3	2	2	1	1	2	3	5	5	2	3
220	4	3	3	3	3	1	2	3	2	3	2	2	3	4	3	3	3	2	2	4	4	3	3	3	3	2	3	3	4	4	4	4	4	4	2	1	2	5	3	3	3	3
221	2	1	2	2	2	1	1	1	1	1	1	1	1	3	1	1	2	1	3	2	2	2	2	2	3	2	4	3	3	3	3	3	4	3	1	1	1	3	1	1	3	3		0	0	0	0	0	0
222	3	4	3	3	4	3	3	4	4	3	3	2	3	2	4	4	2	4	4	2	2	2	2	2	2	2	2	2	3	4	4	4	4	4	3	1	2	3	3	3	3	3		0	0	0	0	1	1
223	3	3	2	3	3	2	4	3	2	4	3	3	2	4	4	4	4	3	4	2	2	2	2	4	3	2	3	3	4	3	3	2	3	3	2	2	2	4	3	2	3	4		1	0	0	0	0	0
224	4	5	3	5	5	5	5	3	2	5	3	1	5	5	5	5	5	3	5	1	1	1	1	2	5	2	3	1	5	5	5	5	5	5	1	1	1	3	1	4	4	5
225	2	2	1	1	2	1	1	1	1	2	2	1	1	4	4	3	3	4	3	3	3	3	3	3	3	3	3	3	4	4	4	4	4	4	1	1	1	4	3	2	4	3		0	0	0	1	3	1
226	4	5	4	4	4	4	5	5	3	4	2	2	3	5	4	4	4	3	4	4	4	4	2	4	2	2	2	2	4	4	3	3	4	4	2	2	3	4	3	2	2	3
227	4	4	4	4	4	3	4	4	4	4	3	2	2	5	5	5	5	3	4	1	1	2	2	2	2	2	2	1	5	5	5	5	5	5	1	1	5	5	5	1	2	2
228	4	4	3	3	4	2	3	2	2	4	3	3	2	5	5	5	2	5	2	2	2	3	2	2	1	2	2	2	4	4	4	4	4	3	3	2	5	4	3	2	1	2
229	1	3	2	2	3	1	1	1	1	2	1	1	1	5	3	3	2	1	3	1	3	1	1	1	1	1	3	1	4	3	3	3	4	3	1	1	3	3	3	3	3	3		0	0	1	0	0	0
230	4	3	3	4	4	3	3	2	3	2	3	3	3	5	5	5	5	3	5	3	4	3	3	3	3	3	3	3	5	5	5	5	5	5	3	2	1	5	5	2	2	2
231	3	3	3	3	4	4	4	4	3	3	3	4	4	5	5	5	3	4	4	3	3	4	2	3	2	2	2	1	4	4	4	4	4	4	1	1	1	5	5	1	5	3
232	1	1	3	1	1	1	1	1	1	1	1	1	1	3	2	3	3	1	1	4	4	4	4	4	3	2	3	4	3	3	3	3	3	3	1	1	3	5	4	1	2	3		0	0	0	0	0	0
233	3	3	2	3	2	3	3	3	3	3	2	2	2	2	2	3	3	2	2	3	3	3	3	3	3	3	3	3	4	3	4	4	4	4	3	1	2	4	3	2	3	2
234	5	5	5	2	4	4	5	4	1	2	3	2	3	5	4	4	4	3	3	1	4	3	4	3	2	4	1	1	1	2	2	3	4	2	3	3	3	2	4	4	2	3
235	4	3	4	3	4	1	2	3	1	3	1	1	2	5	5	4	5	3	3	3	3	2	2	3	3	2	3	3	5	5	5	5	5	5	2	1	1	5	5	1	2	2		0	0	0	0	0	0
236	1	2	1	2	1	2	2	1	1	2	1	2	1	5	2	1	5	2	2	1	1	2	2	1	1	2	3	2	1	2	2	1	1	2	1	1	2	1	1	1	3	1
237	1	1	2	1	1	1	1	1	1	1	1	1	1	4	1	1	5	1	2	1	1	1	1	1	1	1	3	5	5	3	5	5	5	5	1	1	2	3	1	4	2	3
238	3	4	4	4	4	2	4	4	2	4	3	3	4	5	4	4	4	3	3	3	3	2	2	2	3	2	3	2	4	3	4	4	4	4	1	1	5	1	3	3	2	3
239	2	3	2	3	3	1	2	2	1	2	1	1	1	4	4	4	2	2	2	1	2	2	1	2	3	2	3	3	4	4	4	5	4	4	2	1	2	2	3	2	4	3
240	3	4	3	3	3	4	2	3	3	3	2	2	3	5	4	4	4	3	3	4	3	4	4	3	3	2	2	2	4	5	4	4	5	4	2	2	2	4	4	4	4	4		0	0	0	0	0	0
241	1	1	1	1	1	1	1	1	1	1	1	1	1	5	1	1	5	1	1	1	1	1	1	1	1	1	1	1	1	1	1	1	1	1	1	1	1	1	1	1	1	1		1	0	0	0	0	0
242	4	5	4	4	4	2	2	2	1	3	1	1	1	5	4	4	3	2	3	2	2	3	1	2	3	4	4	3	4	4	4	4	4	4	1	1	4	4	3	4	4	3
243	2	3	2	3	4	2	2	3	3	2	3	2	2	4	4	4	4	4	3	3	3	3	2	3	3	2	3	3	4	3	4	3	3	3	1	1	3	4	3	3	3	3		0	0	0	0	5	1
244	2	2	2	3	2	1	2	2	2	2	2	2	2	4	3	3	2	2	2	3	3	3	3	3	3	4	3	2	3	3	3	4	4	4	2	1	3	4	3	4	3	2		0	0	0	0	0	0
245	4	3	3	2	3	1	1	1	1	1	1	1	1	3	1	1	2	1	1	3	3	3	3	3	3	3	3	3	2	2	3	2	2	2	2	2	4	3	4	3	3	3
246	2	2	2	2	3	1	1	1	1	2	1	1	1	4	3	3	3	2	2	3	3	3	2	2	2	2	2	2	4	4	4	4	4	4	1	1	5	5	5	3	2	1		0	0	0	0	0	0
247	1	2	1	2	3	1	1	3	1	2	2	2	2	4	4	3	3	2	4	3	3	2	2	2	4	2	3	3	2	2	2	2	2	2	1	1	1	4	4	1	5	1		0	0	0	0	5	1
248	3	4	4	2	3	1	4	2	3	3	4	2	3	5	2	3	2	4	2	3	2	2	3	3	2	2	3	2	3	2	4	4	3	3	2	2	2	3	2	4	2	3		0	0	0	0	0	0
249	4	4	3	2	3	1	2	3	2	2	3	4	4	5	5	4	4	3	4	5	3	4	3	4	4	4	3	4	5	3	4	4	5	4	2	1	1	2	4	2	4	2
250	4	2	2	2	5	1	1	1	1	1	1	1	1	5	4	3	4	2	1	3	3	3	2	4	5	5	5	5	5	4	4	4	5	3	1	1	4	3	1	5	5	1		0	0	0	0	0	0
251	1	1	1	1	1	1	1	1	1	1	1	1	1	4	4	4	3	2	3	2	2	2	2	2	2	2	4	4	5	5	5	5	5	5	1	1	5	5	4	1	1	2
252	3	2	1	3	3	2	4	3	1	4	1	1	1	5	5	4	3	3	3	1	2	1	4	3	4	3	3	3	5	5	5	5	5	5	2	1	1	1	1	1	1	3
253	1	2	3	3	3	2	3	3	3	3	2	3	3	4	1	3	3	2	3	2	3	4	3	4	4	4	3	3	2	3	4	3	4	3	2	3	3	3	2	3	4	3		0	0	0	0	0	0
254	2	3	3	3	3	1	1	3	1	1	2	1	2	2	4	4	2	3	3	2	2	2	2	2	2	2	2	2	4	4	4	4	4	4	2	1	2	3	5	5	5	3		1	1	0	0	1	1
255	3	4	4	4	4	4	4	4	4	4	3	3	3	5	5	4	4	3	2	2	2	2	2	3	3	3	3	2	4	4	4	4	5	4	2	1	1	3	3	2	3	3		0	0	0	0	0	0
256	2	2	1	2	3	1	2	1	1	2	1	1	1	4	2	1	1	1	1	3	2	1	1	1	1	1	1	1	5	5	5	5	5	5	1	1	1	1	3	3	1	2		0	0	0	0	0	0
257	1	3	3	2	2	3	2	3	1	3	3	3	3	4	4	4	2	2	4	4	4	4	4	4	4	2	4	4	4	4	4	4	4	4	1	1	1	3	1	3	3	3
258	2	3	1	3	3	1	3	1	1	1	1	1	1	4	3	1	1	1	4	1	1	1	1	1	1	1	1	1	3	2	1	3	3	4	1	1	1	2	1	1	3	4		0	0	0	0	0	0
259	1	1	1	1	1	1	1	1	1	1	1	1	1	5	1	1	5	1	1	1	1	1	1	1	1	1	1	1	1	1	1	1	1	1	1	1	1	1	1	1	1	1		0	0	0	0	0	0
260	3	2	1	3	3	1	1	3	1	2	1	1	1	4	3	1	3	2	3	2	2	2	2	2	1	2	3	2	3	3	3	2	3	3	3	3	3	3	3	3	3	3
261	2	2	2	2	4	1	1	3	1	1	2	2	2	4	3	4	3	2	2	2	3	2	2	2	3	2	3	3	4	3	4	4	4	4	3	1	2	3	1	1	1	2		0	0	0	0	0	0
262	2	2	1	1	3	1	1	1	1	2	1	1	1	4	1	3	1	1	1	4	4	2	2	4	4	3	4	4	2	2	3	3	3	3	1	1	1	4	5	2	4	1
263	3	2	3	3	3	1	1	2	1	1	2	1	1	5	2	2	2	1	2	4	4	3	3	4	4	3	4	4	5	5	5	5	5	5	2	2	5	5	5	1	5	2
264	4	3	3	3	4	3	3	4	3	4	3	3	3	2	3	3	2	4	4	4	4	4	3	4	4	4	3	3	4	4	3	4	3	4	3	3	3	3	3	3	4	3
265	4	4	1	3	4	3	3	3	2	1	2	1	1	3	2	4	3	2	4	3	1	3	2	1	2	2	3	3	2	2	4	3	2	4	1	1	2	3	4	3	3	1
266	4	4	4	4	4	4	4	4	4	4	1	1	1	5	4	5	1	1	4	1	1	4	1	1	3	3	1	1	5	3	3	5	5	5	1	1	2	3	5	1	5	3		0	0	0	0	1	1
267	3	4	2	3	4	2	2	4	2	3	3	3	4	4	2	3	3	2	3	3	4	3	2	4	3	2	3	3	4	3	4	4	4	4	1	1	4	4	3	2	5	2		0	0	0	0	0	0
268	3	3	1	1	2	1	1	1	1	3	1	1	1	3	2	3	3	2	2	4	4	3	4	4	2	2	4	3	3	4	3	3	3	3	1	1	5	3	3	2	3	3		0	0	0	0	0	0
269	2	1	1	2	1	2	1	4	1	1	3	1	1	1	4	1	3	1	5	2	3	2	2	3	1	4	3	3	2	4	4	4	1	2	1	1	5	3	2	3	5	5
270	3	3	2	3	4	4	3	4	3	3	3	4	3	3	3	4	4	4	2	4	3	5	4	3	3	4	4	3	3	3	3	2	3	3	3	3	4	3	4	3	1	1
271	2	2	4	5	5	3	4	4	5	5	3	3	4	1	4	4	2	3	4	4	4	3	4	4	4	4	5	3	4	4	5	4	3	3	4	5	1	5	1	5	4	3
272	3	3	2	3	4	1	2	3	1	3	3	4	2	4	3	3	3	2	1	4	3	2	2	4	3	3	4	3	4	4	3	4	4	5	2	1	4	5	4	2	3	2
273	3	2	3	2	3	1	1	2	1	1	1	1	2	3	4	2	3	2	3	2	3	2	2	2	4	3	3	4	4	4	5	4	5	4	1	1	1	4	3	3	4	2		0	0	1	0	3	1
274	2	3	3	3	4	3	3	3	3	3	2	2	3	4	2	4	2	2	2	2	2	2	2	2	4	4	4	3	4	4	4	4	4	4	2	2	3	3	3	3	3	2		0	0	0	0	1	1
275	4	5	5	5	5	3	4	4	3	5	3	4	4	5	5	4	4	2	4	4	4	3	4	4	4	4	3	2	4	4	5	5	5	5	2	2	2	5	5	1	2	1		0	0	0	0	0	0
276	4	3	3	3	4	3	2	3	2	2	3	3	4	5	4	3	3	2	2	3	2	2	1	3	4	3	3	3	4	4	4	4	4	4	1	1	3	4	3	3	3	2		0	1	0	0	0	0
277	2	2	2	3	3	2	4	3	2	3	1	1	1	3	2	4	3	3	3	3	4	3	2	3	3	3	3	4	3	3	3	3	4	3	3	3	1	4	3	3	5	5
278	3	3	3	3	3	3	2	3	2	2	1	1	1	4	3	2	2	2	3	4	4	4	3	4	3	3	3	3	4	3	4	3	4	3	1	1	1	3	3	2	4	1
279	4	4	4	4	4	2	2	4	3	4	2	2	2	5	4	4	4	2	2	4	4	4	3	4	3	3	3	2	5	5	4	5	5	4	2	1	4	4	4	1	4	1
280	2	3	2	2	2	2	3	2	2	2	1	1	4	4	3	4	2	4	4	2	2	2	2	2	2	2	2	2	1	1	1	1	1	1	1	1	4	3	3	4	4	3
281	3	3	2	4	4	1	1	3	2	3	1	1	1	5	3	5	3	1	3	2	3	2	2	3	3	2	3	3	4	4	4	4	4	3	1	1	5	5	3	4	3	1
282	2	4	4	4	4	3	4	3	2	5	3	2	5	5	4	5	5	3	2	2	1	1	1	1	2	2	2	1	4	4	4	4	4	3	1	1	2	1	1	1	1	1		0	0	0	0	2	1
283	2	2	3	3	3	1	1	1	1	1	1	1	1	3	3	3	3	3	3	3	3	3	3	3	3	3	3	3	4	4	4	4	4	4	2	2	2	3	3	3	2	3
284	3	4	2	4	5	4	3	3	2	3	3	1	3	4	2	2	2	1	1	1	1	1	1	3	1	1	3	2	5	4	4	4	4	4	2	1	4	4	4	1	3	2
285	2	2	2	2	3	1	1	3	1	3	2	2	1	4	3	4	4	3	2	1	1	3	1	1	4	1	3	2	5	3	5	5	5	5	1	1	4	4	3	1	1	3		0	0	0	0	0	0
286	4	3	2	3	3	1	1	2	3	4	3	2	3	1	5	4	4	3	2	4	5	4	2	3	3	3	3	2	3	3	4	5	5	5	2	1	4	5	5	2	3	2		0	0	0	0	0	0
287	4	3	3	3	4	1	1	3	1	5	2	1	2	5	5	4	3	3	5	2	2	2	2	2	4	4	4	2	5	5	4	5	5	5	1	1	1	4	3	1	1	2
288	2	2	2	3	2	1	1	2	1	1	2	2	2	2	3	2	2	3	4	2	2	2	2	2	3	3	3	3	4	3	4	4	4	2	2	1	2	3	3	3	4	4
289	3	1	1	1	3	1	1	1	1	2	2	1	1	2	1	4	2	1	1	1	1	1	1	1	1	3	1	1	2	3	1	1	3	3	2	1	3	1	1	1	1	1
290	3	3	2	4	4	1	2	2	2	2	1	1	1	5	4	4	2	2	3	1	1	1	1	1	1	1	1	1	3	1	5	5	5	5	1	1	1	1	1	2	2	5		0	1	0	0	0	0
291	3	3	3	3	3	1	3	2	2	3	1	1	1	4	3	3	3	2	3	3	3	3	3	3	3	3	3	3	3	3	3	4	4	4	2	1	2	4	3	3	3	2
292	2	2	2	2	3	1	2	1	1	3	1	1	1	4	3	3	3	2	3	3	2	2	2	2	3	2	2	2	4	4	4	4	4	4	1	1	1	3	4	3	3	4		0	0	0	0	2	1
293	2	2	1	2	2	1	1	2	1	2	1	1	1	4	3	3	4	2	2	3	3	3	2	4	2	2	4	3	3	3	2	4	4	4	1	1	4	4	3	2	3	3
294	3	3	2	2	2	1	1	3	1	1	1	1	2	4	3	3	2	1	3	2	3	3	2	2	4	3	3	4	5	5	5	5	5	4	1	1	4	3	5	1	3	2
295	3	5	3	5	5	4	4	5	3	4	3	2	3	5	5	5	4	3	4	3	3	3	3	3	2	1	2	2	5	5	3	3	4	3	2	1	2	3	4	2	4	3		1	0	0	0	0	0
296	4	4	4	4	4	3	4	4	4	3	3	4	4	5	5	4	4	3	1	4	4	4	4	4	4	4	5	3	5	5	5	5	5	5	4	2	2	3	4	5	5	3		1	1	1	0	0	0
297	2	1	1	1	2	1	1	1	1	1	3	1	1	4	1	1	3	1	4	1	1	1	1	1	1	2	4	3	5	4	4	4	4	4	1	1	1	1	1	3	2	3
298	4	4	2	3	3	3	2	2	1	2	3	2	2	4	5	5	4	3	2	3	4	3	2	2	4	4	4	2	4	4	5	4	5	5	2	1	2	5	3	1	4	3		0	0	0	0	0	0
299	3	3	3	3	3	3	2	2	1	2	2	1	1	4	2	2	2	2	2	2	1	1	2	2	3	3	3	3	5	5	5	5	5	5	2	1	2	3	4	4	4	4
300	2	1	1	1	1	1	1	1	1	1	1	1	1	2	1	1	5	1	1	1	1	1	1	1	1	1	1	1	1	1	1	1	1	1	1	1	1	3	1	1	3	3		0	0	0	0	0	0
301	1	1	1	1	1	1	1	1	1	1	1	1	1	2	4	4	1	1	4	1	1	1	1	1	1	1	1	1	1	1	1	1	1	1	1	1	5	5	1	1	1	5
302	2	3	2	4	4	2	1	2	1	2	1	1	1	4	4	4	3	2	2	2	2	2	2	2	3	3	3	3	3	3	3	4	4	4	1	1	1	2	4	2	4	3
303	3	4	3	4	4	4	3	4	3	4	2	4	3	5	4	4	5	3	3	2	2	2	2	2	3	4	3	2	4	4	4	4	4	3	2	1	2	3	5	2	5	2
304	2	3	1	2	3	1	2	2	1	3	3	3	3	5	2	1	4	1	1	2	2	2	2	3	3	3	3	3	4	3	4	4	3	4	2	1	3	4	4	1	5	2
305	4	4	3	3	3	3	3	3	3	3	2	2	3	4	4	4	4	2	3	2	2	3	3	4	3	3	3	3	3	3	3	3	3	3	2	2	4	5	2	2	4	2		1	0	0	0	1	1
306	3	3	2	3	3	1	2	2	2	3	1	1	1	2	2	4	2	2	3	2	3	2	2	3	4	2	2	2	3	3	3	3	3	3	1	1	1	4	4	1	3	2		0	0	0	0	0	0
307	4	3	3	4	4	2	2	3	2	3	2	2	2	5	4	4	4	3	2	3	3	3	2	3	4	2	2	2	4	4	4	4	4	4	1	1	2	4	4	1	1	2
308	1	1	1	1	2	1	1	1	1	1	2	2	1	4	3	3	2	2	2	3	3	3	3	3	2	2	2	3	4	4	4	4	4	4	1	1	3	5	3	1	5	3		0	0	0	0	0	0
309	3	4	4	4	4	3	2	3	3	4	3	4	4	5	4	4	4	3	2	3	3	3	4	4	4	4	4	3	5	4	4	4	5	4	1	1	2	5	4	2	4	1
310	2	1	3	1	1	1	1	2	1	1	3	2	1	3	3	3	3	3	1	4	5	4	4	4	3	3	3	4	5	5	5	5	5	5	1	1	4	5	5	5	3	4
311	4	3	3	3	4	2	2	3	2	3	1	1	2	4	4	4	4	3	4	2	2	2	2	2	3	2	3	3	4	4	5	4	4	4	2	1	4	3	3	4	3	4
312	5	4	3	3	3	1	2	3	1	1	3	1	1	4	4	3	4	3	2	5	5	4	4	4	3	2	4	4	4	5	4	4	4	5	3	1	4	3	4	3	4	1		0	0	0	0	2	1
313	3	3	1	3	3	3	2	2	1	3	2	2	2	4	1	1	5	1	1	4	4	4	4	4	4	1	4	4	3	4	4	4	4	4	3	1	5	5	5	5	3	3
314	5	5	3	5	5	2	2	4	4	5	2	2	3	4	3	4	2	2	4	4	4	4	4	4	3	3	4	2	5	5	4	4	5	4	1	2	2	2	4	1	1	1
315	2	2	3	1	1	1	1	1	1	3	2	2	1	3	2	3	3	3	2	3	1	1	1	4	4	3	2	3	5	4	3	4	4	3	1	1	5	5	3	3	2	2
316	3	4	2	3	3	1	1	2	1	3	1	1	2	4	4	4	2	2	2	2	2	2	2	3	3	2	3	3	4	4	4	4	4	4	4	1	1	1	4	4	4	3
317	3	4	4	4	3	1	1	3	1	3	3	1	1	5	5	4	5	2	4	2	2	2	2	4	4	4	4	2	5	5	5	5	5	5	2	1	4	4	2	2	3	3
318	2	2	4	3	3	2	2	2	3	3	5	4	3	2	3	4	3	2	2	3	2	2	2	3	2	2	2	2	4	4	4	4	4	4	1	1	1	3	3	4	3	3
319	2	2	2	2	2	2	2	2	1	1	1	1	1	4	4	2	2	2	2	4	4	4	2	4	1	2	2	4	4	5	4	4	4	4	2	1	5	5	4	2	4	2
320	3	4	4	3	4	3	3	3	4	4	3	4	4	5	3	4	4	3	3	3	3	3	2	3	4	4	3	2	5	4	5	4	5	4	3	2	5	5	3	4	3	3
321	2	2	2	2	2	2	2	2	2	2	1	1	1	2	4	3	2	2	1	1	1	1	1	1	1	2	3	3	3	3	4	4	4	5	4	1	2	3	3	2	2	4
322	1	1	1	1	1	1	1	1	1	1	1	1	1	1	1	1	1	1	1	1	1	1	1	1	1	1	1	5	1	1	1	1	1	1	1	1	1	1	1	4	3	3
323	3	2	1	2	4	3	5	3	1	1	4	1	1	4	4	3	5	4	5	3	1	1	2	1	2	1	2	2	4	4	5	3	4	5	2	1	3	5	4	2	3	1
324	4	2	1	1	4	1	1	5	2	5	1	1	1	1	5	4	4	1	4	2	2	1	1	1	3	1	1	3	4	1	4	5	1	1	1	1	1	5	4	1	1	2
325	5	3	3	3	3	3	3	3	3	3	3	1	2	2	4	3	3	3	4	2	4	3	3	2	3	4	2	2	3	4	4	4	4	4	2	2	2	2	2	2	2	2
326	3	3	3	3	3	3	3	3	3	3	3	3	3	2	4	4	2	4	4	4	4	4	4	4	4	4	4	4	4	4	4	4	4	4	3	3	3	3	3	3	3	3		0	1	0	0	1	1
327	5	5	3	5	4	4	3	3	3	3	4	2	2	5	5	5	5	4	4	4	4	3	3	4	2	2	2	3	4	3	3	4	3	3	3	1	1	1	4	4	3	4
328	3	4	3	4	4	4	3	4	3	3	4	3	3	5	5	5	5	2	4	2	2	3	2	3	4	3	3	3	5	5	4	4	4	4	3	1	2	5	3	3	4	3		1	0	0	0	0	0
329	2	2	3	3	3	2	2	2	2	2	2	2	2	3	3	4	3	3	2	3	3	4	4	3	2	3	2	3	4	3	3	4	4	4	2	3	2	4	5	4	5	5
330	2	2	1	2	3	1	2	2	1	2	1	1	2	3	4	2	2	1	2	2	2	2	2	3	4	4	3	3	4	3	4	4	3	3	1	1	1	4	1	1	1	1
331	3	2	1	2	2	1	1	2	2	1	1	2	2	4	2	1	2	4	3	1	3	2	2	4	2	2	2	1	2	2	3	2	2	4	1	1	1	4	3	3	3	2		0	0	0	0	0	0
332	4	3	1	4	3	4	1	1	1	1	1	4	4	2	4	4	2	4	4	2	2	2	2	2	2	2	1	1	4	4	4	4	3	4	1	1	4	3	5	1	5	2
333	3	3	2	3	3	1	3	2	1	2	2	2	2	4	4	3	3	2	2	2	2	2	2	2	2	2	3	3	4	3	4	4	4	4	2	1	3	3	4	4	5	3
334	1	1	1	2	2	1	1	2	1	2	1	1	1	3	2	1	2	2	2	1	1	1	1	3	2	3	4	4	3	3	3	3	3	3	1	1	4	2	2	3	4	5
335	3	4	3	4	4	3	3	4	2	3	2	2	2	4	3	4	3	3	3	2	3	2	2	3	2	2	3	2	4	3	4	3	3	3	1	1	4	4	3	3	3	3
336	4	5	3	5	5	3	5	4	3	5	3	3	3	5	5	5	4	3	5	4	3	3	3	3	2	1	1	1	5	4	4	5	5	4	2	1	2	4	5	1	3	3		1	1	0	0	0	0
337	3	4	1	2	4	2	2	2	1	3	1	1	1	4	2	3	4	2	3	2	2	2	2	3	3	2	3	2	5	3	3	5	4	3	1	1	2	3	3	5	4	3		1	0	0	0	0	0
338	2	3	3	3	3	2	2	3	2	4	3	2	2	4	3	4	2	2	4	2	3	2	2	2	3	3	3	3	2	2	3	3	2	3	1	1	1	4	3	1	4	2
339	3	3	3	3	3	2	2	3	1	3	1	1	2	5	3	4	3	3	2	2	2	2	2	2	3	2	3	3	5	5	5	5	5	3	2	1	4	5	4	2	2	1
340	3	3	1	3	4	4	4	4	4	4	5	5	5	5	5	5	5	5	5	1	1	1	1	1	1	1	1	1	1	4	4	4	4	4	1	1	1	1	3	1	3	4		0	0	0	0	0	0
341	4	5	2	4	5	1	3	2	1	5	2	1	2	5	5	5	4	4	2	3	3	4	2	4	4	4	4	3	5	5	5	5	5	5	1	1	3	4	5	1	5	3
342	3	3	3	3	3	3	3	3	3	3	3	3	3	4	4	4	4	3	2	4	3	4	4	4	4	4	4	5	5	5	4	5	5	4	4	4	1	1	3	3	3	3
343	5	5	5	5	5	4	5	5	3	5	5	5	5	5	5	5	3	3	5	2	2	3	2	2	3	3	3	1	5	5	5	5	3	4	5	2	3	4	4	1	3	3
344	3	3	2	3	3	2	3	3	2	3	2	3	2	4	3	3	3	2	3	2	2	2	2	2	2	2	3	3	4	4	4	4	4	4	2	2	2	3	2	2	4	2
345	3	3	2	3	3	2	3	4	3	3	3	2	3	2	4	4	4	2	4	4	3	4	3	3	3	3	4	2	4	3	3	4	3	4	3	1	3	3	4	1	3	2		0	1	0	0	3	1
346	1	1	1	1	1	1	1	1	1	1	1	1	5	5	1	1	5	1	1	1	1	2	1	1	1	1	5	5	5	5	5	5	5	5	1	1	1	1	5	5	5	5
347	3	3	2	3	3	1	1	1	1	1	1	1	1	4	4	4	5	3	2	2	2	2	2	2	2	2	2	2	3	3	3	3	3	3	1	1	1	3	3	3	3	3
348	5	4	3	4	5	4	5	5	3	5	4	3	5	1	5	5	4	3	3	4	3	3	3	2	5	3	2	2	5	5	5	5	5	5	3	2	4	5	5	4	3	2
349	4	4	1	4	5	3	3	3	2	4	3	2	3	4	4	4	3	3	2	3	2	3	3	3	3	2	3	3	4	4	4	4	4	4	1	1	2	5	5	2	3	1		0	0	0	0	0	0
350	3	3	2	4	4	1	2	2	2	4	3	2	3	4	3	4	3	2	3	3	3	3	2	3	3	2	3	3	4	5	4	4	5	5	2	1	2	2	4	2	4	2
351	2	2	1	3	2	1	2	2	2	3	1	1	1	2	3	3	3	3	2	2	2	2	2	2	3	2	3	2	4	4	3	3	4	4	1	1	1	1	1	1	1	4		0	0	0	0	0	0
352	4	4	3	2	2	4	3	3	4	4	4	4	4	2	4	4	4	4	4	4	2	3	4	4	3	4	4	3	4	3	4	4	5	5	3	4	4	4	3	3	2	2
353	5	5	4	4	5	3	2	3	2	3	3	4	4	4	3	4	3	3	3	4	4	4	3	4	4	3	3	3	4	4	4	4	5	4	5	2	4	5	4	1	2	2		0	0	0	0	4	1
354	4	3	3	2	4	1	1	3	1	1	3	1	1	5	4	4	2	2	2	4	4	1	1	4	4	2	2	2	3	3	1	1	3	2	3	1	1	1	5	1	2	1		0	0	1	0	2	1
355	2	3	2	2	4	3	2	2	1	2	2	1	1	4	4	3	3	2	3	2	1	2	1	2	3	2	3	2	4	3	3	4	4	3	1	1	2	2	3	3	4	4
356	3	2	3	2	2	2	2	2	2	2	2	3	2	5	4	2	5	2	3	2	2	2	2	3	1	2	2	2	4	4	4	4	4	4	4	2	4	5	5	5	4	4		0	1	0	0	0	0
357	1	2	3	1	1	2	3	3	1	4	2	1	1	4	2	3	3	1	2	1	3	2	2	3	3	2	3	1	4	4	3	4	4	4	1	1	1	1	1	1	5	4
358	2	2	2	2	2	1	2	2	2	2	3	1	1	4	3	2	4	3	3	2	2	2	2	2	3	1	3	2	4	3	3	1	3	3	1	1	2	4	4	2	2	2
359	3	3	2	2	2	1	2	1	1	2	1	1	1	2	4	4	3	3	3	3	3	3	3	3	4	4	4	3	4	4	4	4	4	4	1	1	2	3	3	3	2	3		0	0	0	0	1	1
360	3	1	1	1	2	1	1	1	1	1	1	1	1	3	2	2	4	2	2	1	3	3	3	3	4	4	4	4	4	4	4	4	4	4	1	1	5	5	5	5	5	5
361	2	2	2	2	2	2	2	2	2	2	1	1	1	3	3	4	3	3	1	3	3	3	3	3	3	3	3	3	2	2	2	3	3	3	2	2	1	4	4	2	3	2
362	3	4	4	3	4	1	3	2	3	3	4	3	2	1	5	5	3	3	3	2	3	3	2	4	1	4	2	3	2	3	3	4	3	2	4	2	5	5	4	5	5	1
363	3	5	2	5	5	1	3	5	3	4	2	2	3	5	5	5	2	1	2	2	2	2	2	2	2	2	2	2	5	2	5	5	3	5	1	1	1	3	1	1	4	3
364	3	4	3	4	4	3	3	3	3	4	3	3	3	5	4	4	4	4	4	2	2	2	2	2	2	2	2	2	3	3	3	3	3	3	1	1	3	3	5	4	4	2		0	0	0	0	2	1
365	1	2	1	1	1	1	1	1	1	1	2	2	1	2	1	1	1	3	1	1	1	1	1	1	1	1	5	5	5	5	5	5	5	1	1	1	1	1	1	5	5	5		0	1	1	0	0	0
366	3	3	2	3	3	1	4	3	1	3	4	2	4	5	4	2	5	2	3	4	2	3	2	3	4	2	3	2	4	4	4	3	4	4	2	1	4	4	3	1	3	3		1	1	0	0	2	1
367	3	4	3	3	3	2	3	2	1	4	2	1	3	5	1	4	4	1	2	2	2	2	2	4	2	2	3	2	3	3	3	3	3	3	4	1	5	5	5	3	4	1
368	2	3	1	3	4	1	1	2	1	3	1	1	1	4	4	3	4	3	3	3	2	2	2	2	2	2	2	3	4	3	3	4	4	3	2	1	3	4	3	3	4	3		0	0	0	0	1	1
369	3	3	2	3	3	1	1	3	2	2	1	1	3	3	1	2	2	1	3	1	2	2	2	2	5	3	3	3	2	4	4	3	4	4	1	1	2	4	4	1	4	2
370	2	3	2	2	3	1	2	3	2	2	1	1	1	5	3	3	3	3	3	2	2	2	2	2	2	2	2	2	4	3	3	3	3	3	3	1	4	3	3	1	1	2
371	3	3	4	3	3	1	2	2	2	2	2	1	2	4	4	4	4	3	3	3	3	3	2	3	2	2	3	3	3	2	3	4	3	3	1	1	2	3	3	1	3	3		0	0	0	0	2	1
372	1	1	1	1	1	1	1	1	1	1	1	1	1	2	3	1	5	1	1	1	1	1	1	1	1	1	1	1	1	1	1	1	1	1	1	1	2	3	3	5	3	3
373	1	1	1	1	1	1	1	1	1	1	1	1	1	3	4	4	3	1	1	2	2	2	2	2	3	3	4	4	4	5	4	4	4	4	1	1	1	1	2	1	3	2
374	3	4	1	4	2	1	1	2	1	1	1	1	4	4	3	2	1	1	3	4	4	3	2	4	4	1	4	3	5	4	2	4	5	5	1	1	1	1	1	1	4	3		0	0	0	0	0	0
375	3	4	4	4	4	2	3	3	2	4	3	2	4	5	4	4	4	1	3	2	2	2	2	2	3	2	2	2	4	4	4	4	4	4	3	1	4	3	4	2	2	2
376	5	4	3	4	5	2	2	3	2	2	3	1	4	5	3	4	3	1	4	2	2	4	3	2	4	3	3	2	5	5	4	5	5	5	2	1	1	1	2	5	2	4
377	3	5	3	5	3	1	1	1	1	2	2	1	1	2	1	4	4	1	1	4	3	2	1	1	3	1	1	3	4	1	3	3	4	5	5	4	5	5	5	3	3	1
378	4	4	4	4	4	3	3	4	4	4	3	3	3	5	5	5	3	3	4	4	4	4	3	4	3	3	3	3	5	3	4	4	4	4	2	1	3	5	4	2	3	2		0	0	0	0	3	1
379	4	4	2	4	4	2	4	4	3	4	3	3	3	4	4	4	4	3	3	4	3	4	2	3	4	2	3	2	4	4	4	4	5	4	1	1	3	4	4	3	4	2
380	2	2	3	1	1	1	1	1	1	1	1	1	1	2	3	1	5	1	1	2	2	2	2	2	3	2	2	3	4	3	3	3	4	4	2	1	2	3	5	3	5	4
381	5	5	2	4	4	1	1	3	1	2	1	1	1	5	2	3	4	1	2	1	1	1	1	1	1	1	1	1	5	5	5	4	4	4	1	1	4	4	1	1	3	4
382	3	3	3	3	3	3	3	3	3	3	3	3	3	4	4	4	2	2	2	4	4	2	2	3	3	2	3	3	4	4	3	3	4	4	1	1	1	3	3	1	3	3
383	1	1	1	2	2	1	1	1	1	2	1	1	1	4	3	2	2	1	2	1	1	1	1	1	2	2	4	3	3	2	2	3	4	3	1	1	1	4	2	5	4	5
384	2	2	2	3	3	1	3	4	1	2	1	1	2	5	3	3	4	4	2	3	2	4	5	2	4	1	4	2	4	1	3	4	4	2	2	2	3	4	3	4	4	4
385	3	4	2	3	4	3	2	3	2	3	3	2	2	4	4	3	5	2	2	3	2	2	2	3	3	3	3	3	4	5	3	3	4	4	1	1	1	1	4	5	4	3
386	2	2	2	2	2	2	4	3	3	3	1	3	3	1	5	5	1	5	4	4	4	4	4	4	4	3	4	3	4	4	5	4	4	5	3	3	3	3	3	3	3	3
387	3	2	1	2	2	1	1	1	1	2	1	1	1	4	3	3	2	1	4	3	4	4	3	4	4	3	3	3	4	4	4	4	4	4	1	1	2	2	4	3	5	4
388	4	4	4	5	5	3	4	4	3	4	3	1	3	5	4	4	4	3	3	1	1	1	1	1	4	3	3	2	5	3	5	5	5	4	2	2	5	5	4	2	2	1		0	0	0	0	0	0
389	3	3	2	2	2	2	2	2	2	2	2	2	2	4	4	2	4	2	2	3	3	3	3	3	3	3	3	3	3	3	3	3	3	3	3	3	3	3	3	3	3	3
390	2	2	3	3	2	2	3	3	2	1	2	3	2	4	3	3	3	2	3	3	3	2	2	3	3	2	2	2	2	3	3	3	3	4	3	4	3	3	2	2	2	3
391	4	5	4	5	5	4	4	5	5	5	5	5	5	5	5	4	4	4	4	5	5	5	5	5	5	5	5	5	5	5	5	5	5	5	5	5	5	5	5	5	5	5
392	3	3	4	4	4	2	3	4	2	3	2	2	4	4	4	3	3	2	2	3	3	2	2	3	4	4	3	2	4	4	4	4	4	4	2	1	4	3	3	3	4	4
393	3	5	4	3	5	2	2	5	3	2	3	1	5	5	5	5	5	4	2	4	2	4	3	4	4	4	4	3	5	5	5	5	5	5	3	1	5	2	5	2	2	2
394	3	2	2	3	3	1	2	2	2	2	1	1	3	5	4	2	3	2	3	4	4	4	4	4	4	4	4	4	4	4	4	4	4	4	2	1	1	3	3	1	3	1
395	2	5	4	3	3	1	2	3	2	4	3	3	4	5	4	4	4	4	2	2	2	2	2	2	3	3	4	3	5	5	5	4	5	5	1	2	4	4	4	3	3	2
396	2	2	2	2	2	2	2	2	2	2	3	3	3	3	4	4	4	3	4	3	1	3	3	2	2	4	3	3	3	2	4	4	2	3	1	3	2	2	4	5	3	3
397	2	1	1	1	2	1	1	1	1	1	1	1	1	3	4	4	4	3	3	4	4	2	3	3	1	1	1	1	1	1	1	1	1	1	1	1	1	5	4	1	5	1		0	0	0	0	0	0
398	2	2	1	2	3	1	1	1	1	1	2	1	2	4	2	4	3	1	4	2	2	1	1	1	1	1	1	2	3	3	3	3	4	3	1	1	3	4	5	1	4	1		0	0	0	0	0	0
399	3	3	3	4	4	3	3	3	3	4	3	1	2	4	4	4	2	2	3	3	2	3	2	2	2	2	2	2	3	3	3	3	4	4	2	2	4	4	5	2	3	2
400	2	3	2	3	3	1	1	2	2	3	3	2	2	4	3	4	4	3	4	2	3	2	2	4	1	1	4	3	4	4	4	4	4	4	2	1	4	4	4	1	2	2		0	0	0	0	0	0
401	3	2	3	2	3	1	1	2	1	1	1	1	1	4	2	1	5	1	1	3	3	2	2	2	3	3	3	3	3	4	4	4	4	4	3	3	3	3	3	3	3	3		0	0	0	0	0	0
402	5	5	3	5	5	4	4	5	4	5	5	5	5	2	3	3	4	1	1	3	3	3	3	3	3	3	3	3	4	4	4	4	3	4	1	1	1	3	4	1	3	4		0	0	0	0	0	0
[truncated: 80 more columns]
